# Supplementary material for: What Shapes the Phylogenetic Structure of Anuran Communities in a Seasonal Environment? The Influence of Determinism at Regional Scale to Stochasticity or Antagonistic Forces at Local Scale
Source: PLoS One. 2015 Jun 23;10(6):e0130075. doi: 10.1371/journal.pone.0130075 (PMC4478043; doi:10.1371/journal.pone.0130075)
Supplement: S1 Table — Showing the database used for carrying out the phylogenetic structure of the communities of anurans from Nhecolândia sub-region (Pantanal wetland, state of Mato Grosso do Sul, Brazil). * Species were replaced by species-sisters for building the regional phylogeny [30]. (XLSX) [file pone.0130075.s002.xlsx]

## Sheet: Plan1
Family	Species	Reproduction mode#	11/Feb/05	2006-01-10	2008-11-22	2012-01-17	09/Aug/05	17/May/06	16/Apr/08	24/Sep/09
			(Rainy)	(Rainy)	(Rainy)	(Rainy)	(Dry)	(Dry)	(Dry)	(Dry)
Leptodactylidae	Leptodactylus mystacinus (Burmeister 1861)	30		19		3		6
	Leptodactylus fuscus (Schneider 1799)	30	119	229	1	7	9	6	8	2
	Leptodactylus labyrinthicus (Spix, 1824)	13	1						2
	Leptodactylus chaquensis (Cei, 1950)	8	232	58	11	13	29	437	109
	Leptodactylus podicipinus (Cope 1862)	3	167	163	8	51		334	5	6
	Adenomera diptyx Boettger 1885	21		1
	Physalaemus albonotatus Steindachner, 1864	8	205	415	37	260	1	212	191	6
	Physalaemus biligonigerus Cope, 1861	8	836	759	7	108	18	694	58	2
	Pseudopaludicola spp.	1		2
Bufonidae	Rhinella major (Muller & Hellmich, 1936)	1	23	2		3		1
	Rhinella schneideri Werner, 1894	1	42	8
Ceratophryidae	Ceratophrys cranwelli Barrio, 1980	1		5		1			2
Microhylidae	Dermatonotus muelleri (Boettger, 1885)	1	1351	135		11		2	29	1
	Elachistocleis matogrosso* Caramaschi, 2010	1	1188	222	6	23	7	192	37
	Chiasmocleis albopunctata* (Boettger, 1885)	1	1	2		2		1
	Chiasmocleis mehelyi *	1		1
	Caramaschi & Cruz, 1997
* Species were replaced by species-sisters for building of the regional phylogeny [30].
# Haddad CFB, Prado CPA (2005). Reproductive modes in frogs and their unexpected diversity in the Atlantic Forest of Brazil. Bioscience 55: 207-217.
